# Supplementary material for: Relationship between Individual External Doses, Ambient Dose Rates and Individuals’ Activity-Patterns in Affected Areas in Fukushima following the Fukushima Daiichi Nuclear Power Plant Accident
Source: PLoS One. 2016 Aug 5;11(8):e0158879. doi: 10.1371/journal.pone.0158879 (PMC4975410; doi:10.1371/journal.pone.0158879)
Supplement: S2 Table — (XLSX) [file pone.0158879.s002.xlsx]

## Sheet: S2Table
Hourly individual external dose data obtained by D-shuttle
Subject No.	Hourly Individual External Dose [μSv/h]
1	0.15
1	0.12
1	0.02
1	0.06
1	0.13
1	0.19
1	0.19
1	0.24
1	0.08
1	0.22
1	0.07
1	0.06
1	0.1
1	0.09
1	0.07
1	0.09
1	0.11
1	0.12
1	0.13
1	0.19
1	0.04
1	0.01
1	0.08
1	0.09
1	0.05
1	0.08
1	0.15
1	0.07
1	0.1
1	0.34
1	0.16
1	0.18
1	0.25
1	0.19
1	0.02
1	0.1
1	0.13
1	0.12
1	0.14
1	0.12
1	0.09
1	0.1
1	0.1
1	0.11
1	0.09
1	0.11
1	0.09
1	0.16
1	0.04
1	0.15
1	0.16
1	0.1
1	0.15
1	0.09
1	0.09
1	0.12
1	0.2
1	0.1
1	0.14
1	0.41
1	0.11
1	0.08
1	0.1
1	0.09
1	0.11
1	0.11
1	0.07
1	0.05
1	0.09
1	0.11
1	0.02
1	0.08
1	0.13
1	0.11
1	0.04
1	0.06
1	0.02
1	0.07
1	0.06
1	0.23
1	0.26
1	0.13
1	0.02
1	0.13
1	0.11
1	0.05
1	0.1
1	0.04
1	0.08
1	0.04
1	0.12
1	0.18
1	0.09
1	0.08
1	0.09
1	0.08
1	0.15
1	0.12
1	0.18
1	0.25
1	0.29
1	0.18
1	0.13
1	0.08
1	0.2
1	0.2
1	0.08
1	0.16
1	0.15
1	0.12
1	0.1
1	0.11
1	0.08
1	0.11
1	0.09
1	0.09
1	0.08
1	0.22
1	0.11
1	0.14
1	0.09
1	0.11
1	0.11
1	0.17
1	0.18
1	0.1
1	0.09
1	0.13
1	0.11
1	0.09
1	0.12
1	0.06
1	0.12
1	0.16
1	0.1
1	0.07
1	0.07
1	0.14
1	0.2
1	0.13
1	0.12
1	0.13
1	0.13
1	0.07
1	0.09
1	0.13
1	0.12
1	0.14
1	0.14
1	0.12
1	0.18
1	0.09
1	0.09
1	0.19
1	0.09
1	0.14
1	0.09
1	0.17
1	0.14
1	0.09
1	0.06
1	0.15
1	0.09
1	0.17
1	0.16
1	0.15
1	0.08
1	0.18
1	0.13
1	0.06
1	0.04
1	0.04
1	0.07
1	0.02
1	0.08
1	0.09
1	0.04
1	0.09
1	0.12
1	0.1
1	0.05
2	0.06
2	0.19
2	0.1
2	0.22
2	0.21
2	0.21
2	0.06
2	0.28
2	0.36
2	0.36
2	0.25
2	0.1
2	0.06
2	0.08
2	0.1
2	0.09
2	0.08
2	0.1
2	0.14
2	0.1
2	0.1
2	0.05
2	0.08
2	0.09
2	0.13
2	0.15
2	0.17
2	0.14
2	0.21
2	0.4
2	0.47
2	0.1
2	0.26
2	0.3
2	0.19
2	0.13
2	0.16
2	0.12
2	0.09
2	0.07
2	0.08
2	0.14
2	0.06
2	0.05
2	0.07
2	0.09
2	0.16
2	0.09
2	0.1
2	0.13
2	0.1
2	0.06
2	0.07
2	0.08
2	0.04
2	0.08
2	0.09
2	0.09
2	0.04
2	0.13
2	0.06
2	0.09
2	0.14
2	0.18
2	0.14
2	0.09
2	0.07
2	0.15
2	0.13
2	0.05
2	0.1
2	0.12
2	0.07
2	0.15
2	0.1
2	0.05
2	0.17
2	0.14
2	0.15
2	0.06
2	0.08
2	0.15
2	0.09
2	0.07
2	0.15
2	0.08
2	0.08
2	0.08
2	0.09
2	0.09
2	0.05
2	0.09
2	0.12
2	0.09
2	0.08
2	0.13
2	0.07
2	0.07
2	0.1
2	0.04
2	0.1
2	0.14
2	0.13
2	0.15
2	0.08
2	0.1
2	0.15
2	0.13
2	0.09
2	0.09
2	0.17
2	0.15
2	0.1
2	0.13
2	0.15
2	0.09
2	0.14
2	0.13
2	0.06
2	0.12
2	0.06
2	0.12
2	0.08
2	0.14
2	0.22
2	0.19
2	0.23
2	0.25
2	0.74
2	0.22
2	0.2
2	0.18
2	0.21
2	0.3
2	0.42
2	0.39
2	0.35
2	0.4
2	0.34
2	0.39
2	0.31
2	0.29
2	0.32
2	0.38
2	0.3
2	0.25
2	0.05
2	0.04
2	0.13
2	0.1
2	0.13
2	0.21
2	0.25
2	0.43
2	0.16
2	0.09
2	0.23
2	0.27
2	0.29
2	0.25
2	0.37
2	0.29
2	0.24
2	0.25
2	0.38
2	0.28
2	0.27
2	0.25
2	0.22
2	0.32
2	0.1
2	0.3
2	0.2
2	0.17
2	0.2
2	0.39
2	0.23
2	0.12
2	0.21
2	0.16
2	0.18
2	0.12
2	0.1
2	0.1
2	0.1
2	0.08
3	0.12
3	0.16
3	0.14
3	0.34
3	0.22
3	0.15
3	0.13
3	0.21
3	0.17
3	0.3
3	0.13
3	0.11
3	0.07
3	0.14
3	0.14
3	0.2
3	0.18
3	0.12
3	0.07
3	0.19
3	0.13
3	0.14
3	0.11
3	0.11
3	0.14
3	0.2
3	0.18
3	0.26
3	0.31
3	0.15
3	0.2
3	0.23
3	0.2
3	0.22
3	0.13
3	0.14
3	0.15
3	0.12
3	0.14
3	0.1
3	0.15
3	0.18
3	0.12
3	0.13
3	0.2
3	0.16
3	0.13
3	0.12
3	0.15
3	0.18
3	0.18
3	0.28
3	0.32
3	0.17
3	0.2
3	0.12
3	0.25
3	0.22
3	0.12
3	0.17
3	0.16
3	0.25
3	0.2
3	0.13
3	0.13
3	0.1
3	0.18
3	0.15
3	0.07
3	0.14
3	0.14
3	0.19
3	0.18
3	0.13
3	0.13
3	0.16
3	0.16
3	0.11
3	0.18
3	0.12
3	0.13
3	0.19
3	0.07
3	0.12
3	0.43
3	0.09
3	0.05
3	0.03
3	0.01
3	0.16
3	0.05
3	0.07
3	0.11
3	0.13
3	0.19
3	0.14
3	0.14
3	0.13
3	0.09
3	0.17
3	0.15
3	0.2
3	0.13
3	0.12
3	0.14
3	0.14
3	0.09
3	0.12
3	0.17
3	0.09
3	0.07
3	0.07
3	0.76
3	0.13
3	0.19
3	0.21
3	0.11
3	0.17
3	0.17
3	0.11
3	0.1
3	0.16
3	0.16
3	0.11
3	0.12
3	0.09
3	0.15
3	0.13
3	0.11
3	0.16
3	0.14
3	0.21
3	0.15
3	0.2
3	0.15
3	0.04
3	0.13
3	0.12
3	0.19
3	0.12
3	0.1
3	0.14
3	0.15
3	0.16
3	0.1
3	0.19
3	0.09
3	0.47
3	0.45
3	0.42
3	0.33
3	0.81
3	0.55
3	0.99
3	0.17
3	0.09
3	0.15
3	0.16
3	0.07
3	0.18
3	0.12
3	0.15
3	0.16
3	0.19
3	0.1
3	0.09
3	0.17
3	0.2
3	0.14
3	0.13
3	0.07
3	0.12
3	0.09
3	0.1
3	0.13
3	0.07
3	0.12
3	0.2
3	0.27
3	0.12
3	0.11
3	0.1
3	0.14
3	0.14
3	0.1
3	0.14
4	0.07
4	0.08
4	0.07
4	0.24
4	0.21
4	0.18
4	0.11
4	0.15
4	0.3
4	0.44
4	0.17
4	0.15
4	0.09
4	0.14
4	0.12
4	0.09
4	0.12
4	0.11
4	0.09
4	0.08
4	0.04
4	0.07
4	0.12
4	0.12
4	0.07
4	0.13
4	0.12
4	0.14
4	0.2
4	0.06
4	0.09
4	0.07
4	0.26
4	0.18
4	0.11
4	0.12
4	0.06
4	0.11
4	0.09
4	0.05
4	0.05
4	0.12
4	0.06
4	0.11
4	0.12
4	0.07
4	0.05
4	0.14
4	0.12
4	0.13
4	0.13
4	0.05
4	0.06
4	0.08
4	0.08
4	0.12
4	0.09
4	0.07
4	0.12
4	0.09
4	0.04
4	0.08
4	0.12
4	0.08
4	0.18
4	0.13
4	0.11
4	0.07
4	0.01
4	0.04
4	0.08
4	0.12
4	0.07
4	0.08
4	0.08
4	0.08
4	0.07
4	0.12
4	0.15
4	0.11
4	0.15
4	0.08
4	0.12
4	0.11
4	0.11
4	0.09
4	0.08
4	0.09
4	0.11
4	0.11
4	0.11
4	0.09
4	0.12
4	0.13
4	0.06
4	0.07
4	0.07
4	0.09
4	0.09
4	0.08
4	0.18
4	0.09
4	0.12
4	0.15
4	0.11
4	0.21
4	0.11
4	0.07
4	0.15
4	0.11
4	0.05
4	0.12
4	0.17
4	0.12
4	0.11
4	0.14
4	0.08
4	0.06
4	0.14
4	0.09
4	0.08
4	0.11
4	0.07
4	0.24
4	0.44
4	0.19
4	0.19
4	0.14
4	0.31
4	0.2
4	0.09
4	0.22
4	0.13
4	0.11
4	0.17
4	0.07
4	0.13
4	0.04
4	0.18
4	0.09
4	0.07
4	0.15
4	0.13
4	0.13
4	0.13
4	0.06
4	0.14
4	0.05
4	0.05
4	0.05
4	0.08
4	0.14
4	0.11
4	0.3
4	0.07
4	0.09
4	0.05
4	0.14
4	0.19
4	0.13
4	0.11
4	0.18
4	0.05
4	0.07
4	0.09
4	0.12
4	0.15
4	0.11
4	0.13
4	0.07
4	0.11
4	0.24
4	0.24
4	0.08
4	0.18
4	0.12
4	0.21
4	0.26
4	0.15
4	0.13
4	0.09
4	0.12
4	0.08
4	0.06
4	0.11
4	0.09
5	0.2
5	0.14
5	0.06
5	0.14
5	0.12
5	0.12
5	0.13
5	0.15
5	0.15
5	0.18
5	0.08
5	0.05
5	0.23
5	0.12
5	0.12
5	0.16
5	0.15
5	0.21
5	0.13
5	0.15
5	0.14
5	0.2
5	0.13
5	0.11
5	0.21
5	0.11
5	0.09
5	0.19
5	0.07
5	0.11
5	0.06
5	0.11
5	0.12
5	0.06
5	0.06
5	0.05
5	0.12
5	0.14
5	0.15
5	0.13
5	0.13
5	0.19
5	0.22
5	0.11
5	0.15
5	0.2
5	0.12
5	0.11
5	0.13
5	0.06
5	0.04
5	0.05
5	0.08
5	0.04
5	0.07
5	0.11
5	0.12
5	0.12
5	0.05
5	0.01
5	0.06
5	0.16
5	0.11
5	0.21
5	0.2
5	0.21
5	0.12
5	0.22
5	0.2
5	0.19
5	0.13
5	0.19
5	0.27
5	0.04
5	0.07
5	0.04
5	0.04
5	0.01
5	0.09
5	0.07
5	0.09
5	0.06
5	0.14
5	0.12
5	0.09
6	0.06
6	0.13
6	0.18
6	0.25
6	0.26
6	0.22
6	0.23
6	0.26
6	0.27
6	0.21
6	0.15
6	0.16
6	0.05
6	0.09
6	0.17
6	0.26
6	0.11
6	0.07
6	0.06
6	0.07
6	0.04
6	0.04
6	0.03
6	0.04
6	0.09
6	0.13
6	0.18
6	0.37
6	0.31
6	0.16
6	0.18
6	0.25
6	0.3
6	0.27
6	0.1
6	0.12
6	0.11
6	0.11
6	0.06
6	0.09
6	0.06
6	0.05
6	0.1
6	0.12
6	0.05
6	0.12
6	0.04
6	0.04
6	0.13
6	0.07
6	0.05
6	0.07
6	0.12
6	0.1
6	0.11
6	0.07
6	0.07
6	0.09
6	0.08
6	0.06
6	0.07
6	0.1
6	0.03
6	0.05
6	0.06
6	0.11
6	0.07
6	0.06
6	0.08
6	0.08
6	0.06
6	0.06
6	0.04
6	0.16
6	0.13
6	0.11
6	0.15
6	0.09
6	0.17
6	0.11
6	0.02
6	0.19
6	0.23
6	0.15
6	0.51
6	0.09
6	0.07
6	0.15
6	0.07
6	0.07
6	0.11
6	0.03
6	0.11
6	0.12
6	0.04
6	0.07
6	0.07
6	0.09
6	0.06
6	0.06
6	0.07
6	0.11
6	0.11
6	0.05
6	0.08
6	0.07
6	0.1
6	0.08
6	0.09
6	0.08
6	0.02
6	0.09
6	0.06
6	0.07
6	0.06
6	0.03
6	0.06
6	0.15
6	0.11
6	0.09
6	0.09
6	0.08
6	0.16
6	0.27
6	0.32
6	0.17
6	0.16
6	0.16
6	0.27
6	0.32
6	0.16
6	0.21
6	0.11
6	0.07
6	0.08
6	0.07
6	0.09
6	0.11
6	0.14
6	0.07
6	0.09
6	0.14
6	0.07
6	0.05
6	0.05
6	0.16
6	0.12
6	0.12
6	0.12
6	0.09
6	0.11
6	0.16
6	0.2
6	0.21
6	0.15
6	0.14
6	0.03
6	0.08
6	0.08
6	0.1
6	0.06
6	0.07
6	0.08
6	0.1
6	0.06
6	0.11
6	0.04
6	0.08
6	0.06
6	0.12
6	0.17
6	0.31
6	0.24
6	0.14
6	0.19
6	0.26
6	0.19
6	0.23
6	0.14
6	0.15
6	0.05
6	0.09
6	0.09
6	0.08
6	0.1
6	0.09
8	0.26
8	0.32
8	0.01
8	0.03
8	0.06
8	0.47
8	0.13
8	0.04
8	0.07
8	0.33
8	0.08
8	0.04
8	0.07
8	0.01
8	0.15
8	0.21
8	0.22
8	0.21
8	0.19
8	0.28
8	0.2
8	0.25
8	0.2
8	0.28
8	0.12
8	0.2
8	0.07
8	0.06
8	0.08
8	0.13
8	0.22
8	0.41
8	0.3
8	0.29
8	0.29
8	0.13
8	0.07
8	0.08
8	0.1
8	0.14
8	0.19
8	0.22
8	0.18
8	0.23
8	0.15
8	0.2
8	0.24
8	0.22
8	0.18
8	0.2
8	0.1
8	0.04
8	0.09
8	0.19
8	0.23
8	0.14
8	0.22
8	0.17
8	0.2
8	0.06
8	0.03
8	0.02
8	0.12
8	0.22
8	0.23
8	0.19
8	0.2
8	0.15
8	0.2
8	0.23
8	0.26
8	0.13
8	0.14
8	0.14
8	0.11
8	0.06
8	0.07
8	0.09
8	0.04
8	0.09
8	0.19
8	0.26
8	0.1
8	0.1
8	0.14
8	0.14
8	0.28
8	0.17
8	0.2
8	0.19
8	0.2
8	0.18
8	0.1
8	0.18
8	0.24
8	0.3
8	0.15
8	0.21
8	0.17
8	0.13
8	0.19
8	0.26
8	0.15
8	0.14
8	0.08
8	0.11
8	0.12
8	0.12
8	0.22
8	0.24
8	0.19
8	0.19
8	0.24
8	0.22
8	0.15
8	0.13
8	0.18
8	0.19
8	0.18
8	0.21
8	0.21
8	0.25
8	0.28
8	0.25
8	0.18
8	0.14
8	0.09
8	0.22
8	0.21
8	0.19
8	0.31
8	0.23
8	0.19
8	0.21
8	0.15
8	0.2
8	0.19
8	0.13
8	0.14
8	0.12
8	0.23
8	0.26
8	0.25
8	0.1
8	0.15
8	0.12
8	0.22
8	0.17
8	0.11
8	0.09
8	0.12
8	0.25
8	0.15
8	0.15
8	0.29
8	0.19
8	0.18
8	0.23
8	0.19
8	0.23
8	0.12
8	0.18
8	0.22
8	0.13
8	0.29
8	0.19
8	0.19
8	0.34
8	0.21
8	0.21
8	0.17
8	0.07
8	0.06
8	0.08
8	0.1
8	0.07
8	0.07
8	0.04
8	0.07
8	0.08
9	0.08
9	0.1
9	0.07
9	0.11
9	0.06
9	0.08
9	0.16
9	0.17
9	0.08
9	0.1
9	0.1
9	0.12
9	0.12
9	0.16
9	0.12
9	0.17
9	0.11
9	0.21
9	0.15
9	0.15
9	0.15
9	0.17
9	0.17
9	0.15
9	0.13
9	0.04
9	0.11
9	0.15
9	0.13
9	0.16
9	0.08
9	0.15
9	0.15
9	0.23
9	0.08
9	0.16
9	0.15
9	0.22
9	0.17
9	0.17
9	0.17
9	0.11
9	0.13
9	0.23
9	0.18
9	0.18
9	0.15
9	0.13
9	0.18
9	0.05
9	0.13
9	0.24
9	0.06
9	0.07
9	0.16
9	0.17
9	0.05
9	0.06
9	0.15
9	0.1
9	0.19
9	0.15
9	0.16
9	0.1
9	0.12
9	0.12
9	0.15
9	0.07
9	0.13
9	0.12
9	0.17
9	0.12
9	0.15
9	0.1
9	0.07
9	0.02
9	0.07
9	0.1
9	0.16
9	0.11
9	0.15
9	0.17
9	0.06
9	0.12
9	0.17
9	0.12
9	0.1
9	0.12
9	0.12
10	0.05
10	0.13
10	0.1
10	0.17
10	0.05
10	0.07
10	0.1
10	0.09
10	0.08
10	0.1
10	0.08
10	0.13
10	0.11
10	0.11
10	0.08
10	0.11
10	0.1
10	0.1
10	0.1
10	0.12
10	0.09
10	0.11
10	0.08
10	0.12
10	0.09
10	0.09
10	0.03
10	0.08
10	0.14
10	0.07
10	0.07
10	0.04
10	0.07
10	0.08
10	0.1
10	0.12
10	0.1
10	0.11
10	0.14
10	0.1
10	0.09
10	0.09
10	0.12
10	0.1
10	0.11
10	0.05
10	0.1
10	0.13
10	0.06
10	0.1
10	0.12
10	0.08
10	0.11
10	0.05
10	0.06
10	0.08
10	0.02
10	0.09
10	0.1
10	0.1
10	0.09
10	0.09
10	0.13
10	0.11
10	0.07
10	0.08
10	0.11
10	0.06
10	0.06
10	0.09
10	0.17
10	0.17
10	0.05
10	0.08
10	0.08
10	0.11
10	0.1
10	0.15
10	0.11
10	0.1
10	0.1
10	0.09
10	0.1
10	0.11
10	0.11
10	0.07
10	0.06
10	0.09
10	0.06
10	0.11
10	0.09
10	0.13
10	0.05
10	0.1
10	0.13
10	0.09
10	0.09
10	0.07
10	0.1
10	0.12
10	0.11
10	0.12
10	0.12
10	0.08
10	0.17
10	0.12
10	0.12
10	0.16
10	0.06
10	0.1
10	0.05
10	0.04
10	0.13
10	0.12
10	0.12
10	0.1
10	0.13
10	0.09
10	0.1
10	0.13
10	0.1
10	0.07
10	0.06
10	0.06
10	0.07
10	0.12
10	0.1
10	0.09
10	0.11
10	0.09
10	0.07
10	0.12
10	0.06
10	0.08
10	0.1
10	0.11
10	0.09
10	0.13
10	0.09
10	0.1
10	0.11
10	0.08
10	0.03
10	0.09
10	0.11
10	0.1
10	0.1
10	0.15
10	0.09
10	0.06
10	0.1
10	0.09
10	0.08
10	0.1
10	0.13
10	0.14
10	0.13
10	0.08
10	0.1
10	0.08
10	0.06
10	0.06
10	0.1
10	0.1
10	0.09
10	0.09
10	0.12
10	0.1
10	0.11
10	0.17
10	0.17
10	0.03
10	0.09
10	0.08
10	0.07
10	0.07
10	0.17
10	0.08
10	0.1
10	0.14
10	0.1
10	0.1
10	0.07
10	0.1
10	0.06
10	0.08
10	0.09
10	0.12
10	0.07
10	0.06
10	0.11
10	0.08
10	0.09
10	0.1
10	0.18
10	0.14
10	0.12
10	0.12
10	0.11
10	0.09
10	0.17
10	0.1
10	0.08
10	0.1
10	0.1
10	0.1
10	0.12
10	0.1
10	0.11
10	0.03
10	0.06
10	0.1
10	0.08
10	0.12
10	0.08
10	0.1
10	0.11
10	0.07
10	0.15
10	0.09
10	0.09
10	0.07
10	0.07
10	0.1
10	0.04
10	0.12
10	0.18
10	0.16
10	0.09
11	0.08
11	0.07
11	0.08
11	0.09
11	0.07
11	0.04
11	0.08
11	0.1
11	0.06
11	0.03
11	0.07
11	0.07
11	0.1
11	0.08
11	0.09
11	0.04
11	0.12
11	0.07
11	0.09
11	0.04
11	0.1
11	0.06
11	0.02
11	0.07
11	0.09
11	0.03
11	0.1
11	0.04
11	0.06
11	0.11
11	0.02
11	0.11
11	0.06
11	0.06
11	0.04
11	0.07
11	0.11
11	0.04
11	0.06
11	0.11
11	0.07
11	0.07
11	0.06
11	0.09
11	0.09
11	0.12
11	0.09
11	0.07
11	0.08
11	0.11
11	0.07
11	0.04
11	0.03
11	0.04
11	0.07
11	0.09
11	0.07
11	0.1
11	0.08
11	0.1
11	0.04
11	0.12
11	0.06
11	0.07
11	0.08
11	0.11
11	0.1
11	0.04
11	0.12
11	0.09
11	0.06
11	0.08
11	0.11
11	0.07
11	0.09
11	0.06
11	0.02
11	0.07
11	0.07
11	0.04
11	0.09
11	0.09
11	0.16
11	0.12
11	0.1
11	0.08
11	0.08
11	0.16
11	0.04
11	0.08
11	0.06
11	0.03
11	0.07
11	0.06
11	0.06
11	0.07
11	0.1
11	0.09
11	0.08
11	0.09
11	0.08
11	0.06
11	0.1
11	0.03
11	0.08
11	0.07
11	0.11
11	0.04
11	0.04
11	0.08
11	0.06
11	0.11
11	0.06
11	0.01
11	0.08
11	0.1
11	0.07
11	0.04
11	0.06
11	0.07
11	0.1
11	0.04
11	0.06
11	0.1
11	0.02
11	0.09
11	0.07
11	0.09
11	0.08
11	0.09
11	0.11
11	0.09
11	0.06
11	0.06
11	0.08
11	0.03
11	0.09
11	0.13
11	0.03
11	0.08
11	0.07
11	0.07
11	0.1
11	0.06
11	0.07
11	0.06
11	0.06
11	0.11
11	0.1
11	0.11
11	0.11
11	0.09
11	0.08
11	0.08
11	0.1
11	0.04
11	0.11
11	0.11
11	0.06
11	0.08
11	0.12
11	0.1
11	0.03
11	0.12
11	0.13
11	0.04
11	0.09
11	0.1
11	0.02
11	0.03
11	0.09
11	0.02
11	0.06
11	0.07
11	0.1
11	0.11
11	0.07
11	0.03
11	0.07
11	0.07
11	0.03
11	0.09
11	0.07
11	0.03
11	0.13
11	0.1
11	0.02
11	0.04
11	0.09
11	0.1
11	0.12
11	0.09
11	0.11
11	0.09
11	0.06
11	0.07
11	0.07
11	0.07
11	0.06
11	0.07
11	0.04
11	0.06
11	0.1
11	0.07
11	0.09
11	0.08
11	0.08
11	0.1
11	0.06
11	0.07
11	0.12
11	0.11
11	0.12
11	0.04
11	0.07
11	0.13
11	0.08
11	0.08
11	0.09
11	0.01
11	0.07
11	0.08
11	0.08
11	0.03
11	0.08
11	0.1
11	0.03
11	0.13
11	0.03
11	0.09
11	0.12
11	0.07
11	0.08
11	0.12
14	0.12
14	0.09
14	0.1
14	0.1
14	0.08
14	0.05
14	0.09
14	0.09
14	0.11
14	0.12
14	0.05
14	0.12
14	0.14
14	0.08
14	0.07
14	0.14
14	0.13
14	0.15
14	0.14
14	0.13
14	0.1
14	0.09
14	0.11
14	0.1
14	0.13
14	0.07
14	0.08
14	0.14
14	0.08
14	0.11
14	0.07
14	0.06
14	0.06
14	0.07
14	0.11
14	0.1
14	0.04
14	0.16
14	0.1
14	0.12
14	0.09
14	0.08
14	0.13
14	0.16
14	0.16
14	0.1
14	0.09
14	0.12
14	0.14
14	0.13
14	0.12
14	0.11
14	0.09
14	0.16
14	0.17
14	0.09
14	0.15
14	0.08
14	0.06
14	0.2
14	0.08
14	0.15
14	0.07
14	0.08
14	0.09
14	0.1
14	0.14
14	0.16
14	0.1
14	0.07
14	0.11
14	0.13
14	0.1
14	0.11
14	0.14
14	0.09
14	0.1
14	0.09
14	0.09
14	0.08
14	0.15
14	0.1
14	0.13
14	0.08
14	0.11
14	0.08
14	0.09
14	0.11
14	0.13
14	0.08
14	0.11
14	0.13
14	0.11
14	0.05
14	0.09
14	0.07
14	0.06
14	0.09
14	0.1
14	0.07
14	0.12
14	0.1
14	0.08
14	0.13
14	0.04
14	0.11
14	0.1
14	0.15
14	0.11
14	0.06
14	0.11
14	0.1
14	0.07
14	0.1
14	0.16
14	0.08
14	0.16
14	0.1
14	0.09
14	0.12
14	0.1
14	0.12
14	0.1
14	0.09
14	0.07
14	0.02
14	0.1
14	0.21
14	0.14
14	0.09
14	0.16
14	0.13
14	0.19
14	0.12
14	0.19
14	0.16
14	0.13
14	0.09
14	0.16
14	0.11
14	0.12
14	0.09
14	0.12
14	0.11
14	0.06
14	0.09
14	0.11
14	0.04
14	0.08
14	0.16
14	0.13
14	0.09
14	0.13
14	0.14
14	0.13
14	0.13
14	0.13
14	0.15
14	0.12
14	0.09
14	0.13
14	0.07
14	0.18
14	0.09
14	0.1
14	0.13
14	0.16
14	0.11
14	0.11
14	0.09
14	0.05
14	0.06
14	0.16
14	0.11
14	0.22
14	0.16
14	0.19
14	0.12
14	0.14
14	0.11
14	0.09
14	0.14
14	0.09
14	0.13
14	0.12
14	0.14
14	0.08
14	0.11
14	0.06
14	0.08
14	0.05
14	0.1
14	0.15
14	0.16
14	0.19
14	0.18
14	0.17
14	0.19
14	0.19
14	0.08
14	0.11
14	0.13
14	0.12
14	0.03
14	0.08
14	0.15
14	0.14
14	0.16
14	0.04
14	0.14
15	0.29
15	0.42
15	0.34
15	0.36
15	0.26
15	0.27
15	0.17
15	0.16
15	0.2
15	0.25
15	0.2
15	0.11
15	0.05
15	0.06
15	0.16
15	0.25
15	0.45
15	0.3
15	0.36
15	0.18
15	0.24
15	0.21
15	0.32
15	0.34
15	0.31
15	0.35
15	0.37
15	0.39
15	0.39
15	0.38
15	0.23
15	0.43
15	0.64
15	0.92
15	0.29
15	0.33
15	0.36
15	0.3
15	0.27
15	0.35
15	0.36
15	0.34
15	0.22
15	0.29
15	0.27
15	0.31
[truncated: 27,552 more rows]
